# Supplementary material for: The relationship between dietary intakes and plasma concentrations of PUFA in school-age children from the Avon Longitudinal Study of Parents and Children (ALSPAC) cohort
Source: Br J Nutr. 2021 Jun 17;127(9):1367–77. doi: 10.1017/S0007114521002191 (PMC10484628; doi:10.1017/S0007114521002191)
Supplement: Supplementary file 1 [file S0007114521002191sup.zip]

Archive with 2 entries (2 files):
- S0007114521002191sup001.docx
- S0007114521002191sup002.txt
